# Supplementary material for: Discovery of a Hepatoprotective Trinor-Sesterterpenoid from the Marine Fungus Talaromyces sp. Against Hepatic Ischemia-Reperfusion Injury
Source: Mar Drugs. 2025 Aug 16;23(8):329. doi: 10.3390/md23080329 (PMC12387297; doi:10.3390/md23080329)
Supplement: Supplementary file 1 [file marinedrugs-23-00329-s001.zip]

Archive with 1 entries (1 files):
- marinedrugs-3791431-supplementary.pdf
